# Supplementary material for: Whole Genome Sequencing and Pan-Genomic Analysis of Multidrug-Resistant Vibrio cholerae VC01 Isolated from a Clinical Sample
Source: Microorganisms. 2023 Aug 7;11(8):2030. doi: 10.3390/microorganisms11082030 (PMC10457874; doi:10.3390/microorganisms11082030)
Supplement: Supplementary file 1 [file microorganisms-11-02030-s001.zip]

Archive with 2 entries (1 files):
- microorganisms-2510955-supplementary/
- microorganisms-2510955-supplementary/microorganisms-2510955-supplementary.xlsx
