# Supplementary material for: Whole Genome Sequencing and Pan-Genomic Analysis of Multidrug-Resistant Vibrio cholerae VC01 Isolated from a Clinical Sample
Source: Microorganisms. 2023 Aug 7;11(8):2030. doi: 10.3390/microorganisms11082030 (PMC10457874; doi:10.3390/microorganisms11082030)
Supplement: Supplementary file 1 [file microorganisms-11-02030-s001.zip › microorganisms-2510955-supplementary/microorganisms-2510955-supplementary.xlsx]

## Sheet: Sheet1
Sr No.	Full Name of organism	Accession Number	Link to NCBI	Year of submission	Collection year	Country
1	Vibrio cholerae O1 biovar El Tor str. N16961	GCA_900205735.1	https://www.ncbi.nlm.nih.gov/datasets/genome/GCF_900205735.1/	2017	1975	Bangladesh
2	Vibrio cholerae O1 biovar El Tor strain HC1037	GCF_002946655.1	https://www.ncbi.nlm.nih.gov/datasets/genome/GCF_002946655.1/	2018	2014	Haiti
3	Vibrio cholerae strain 1154-74	GCF_000969235.1	https://www.ncbi.nlm.nih.gov/datasets/genome/GCF_000969235.1/	2015	1974	India
4	Vibrio cholerae strain 2012EL-217	GCF_000765415.1	https://www.ncbi.nlm.nih.gov/datasets/genome/GCF_000765415.1/	2014	2014	Haiti
5	Vibrio cholerae strain 4295STDY6534200	GCA_900324435.1	https://www.ncbi.nlm.nih.gov/datasets/genome/GCF_900324435.1/	2020	2013	Bangladesh
6	Vibrio cholerae strain 4295STDY6534216	GCF_900324445.1	https://www.ncbi.nlm.nih.gov/datasets/genome/GCF_900324445.1/	2018	2018	Bangladesh
7	Vibrio cholerae strain BCH-01536	GCF_019704175.1	https://www.ncbi.nlm.nih.gov/datasets/genome/GCF_019704175.1/	2021	2011	India
8	Vibrio cholerae strain CRC1106	GCF_001887455.1	https://www.ncbi.nlm.nih.gov/datasets/genome/GCF_001887455.1/	2016	1962	India
9	Vibrio cholerae strain CRC711	GCF_001887435.1	https://www.ncbi.nlm.nih.gov/datasets/genome/GCF_001887435.1/	2016	1964	India
10	Vibrio cholerae strain Env-390	GCF_001854425.1	https://www.ncbi.nlm.nih.gov/datasets/genome/GCF_001854425.1/	2016	2012	Haiti
11	Vibrio cholerae strain H1	GCF_000275645.1	https://www.ncbi.nlm.nih.gov/datasets/genome/GCF_000275645.1/	2013	2010	Haiti
12	Vibrio cholerae strain IDH-00113	GCF_019704195.1	https://www.ncbi.nlm.nih.gov/datasets/genome/GCF_019704195.1/	2021	2007	India
13	Vibrio cholerae strain IDH-02387	GCF_019704215.1	https://www.ncbi.nlm.nih.gov/datasets/genome/GCF_019704215.1/	2021	2009	India
14	Vibrio cholerae strain IDH-03329	GCF_019704235.1	https://www.ncbi.nlm.nih.gov/datasets/genome/GCF_019704235.1/	2021	2010	India
15	Vibrio cholerae strain IDH-03506	GCF_019704255.1	https://www.ncbi.nlm.nih.gov/datasets/genome/GCF_019704255.1/	2021	2011	India
16	Vibrio cholerae strain MJ-1236	GCF_000022585.1	https://www.ncbi.nlm.nih.gov/datasets/genome/GCF_000022585.1/	2009	1994	Bangladesh
17	Vibrio cholerae strain MO10	GCF_017948345.1	https://www.ncbi.nlm.nih.gov/datasets/genome/GCF_017948345.1/	2021	1993	India
18	Vibrio cholerae strain N16961	GCA_003063785.1	https://www.ncbi.nlm.nih.gov/datasets/genome/GCF_003063785.1/	2018	2018	Bangladesh
19	Vibrio cholerae strain PS4	GCF_019504425.1	https://www.ncbi.nlm.nih.gov/datasets/genome/GCF_019504425.1/	2021	2018	India
20	Vibrio cholerae strain VC01	SRX15925945	https://www.ncbi.nlm.nih.gov/sra/SRX15925945	2021	2021	Silvassa india
Table S1. List of genomes used for pan-genomic analysis
